# Supplementary material for: Steroid-Functionalized Imidazolium Salts with an Extended Spectrum of Antifungal and Antibacterial Activity
Source: Int J Mol Sci. 2021 Nov 10;22(22):12180. doi: 10.3390/ijms222212180 (PMC8623970; doi:10.3390/ijms222212180)
Supplement: Supplementary file 1 [file ijms-22-12180-s001.zip]

Archive with 1 entries (1 files):
- ijms-1425160-supplementary.pdf
